# Supplementary material for: Antioxidant Capacity, Inflammatory Response, Carcass Characteristics and Meat Quality of Hu Sheep in Response to Dietary Soluble Protein Levels with Decreased Crude Protein Content
Source: Antioxidants (Basel). 2023 Dec 11;12(12):2098. doi: 10.3390/antiox12122098 (PMC10741046; doi:10.3390/antiox12122098)
Supplement: Supplementary file 1 [file antioxidants-12-02098-s001.zip]

Archive with 1 entries (1 files):
- antioxidants-2710406-supplementary.pdf
